# Supplementary material for: Al-Induced Unusual Grain Growth in Ni-Co-Cr Multi-Principal Element Alloys
Source: Materials (Basel). 2026 Jan 27;19(3):505. doi: 10.3390/ma19030505 (PMC12897969; doi:10.3390/ma19030505)
Supplement: Supplementary file 1 [file materials-19-00505-s001.zip]

Archive with 1 entries (1 files):
- materials-4093334-supplementary.pdf
